# Supplementary material for: Diversity of Eastern North American Ant Communities along Environmental Gradients
Source: PLoS One. 2013 Jul 12;8(7):e67973. doi: 10.1371/journal.pone.0067973 (PMC3709931; doi:10.1371/journal.pone.0067973)
Supplement: File S1 — Datasets and Analysis Code. (ZIP) [file pone.0067973.s001.zip]

Archive with 13 entries (12 files):
- S1 Datasets and Analysis Code/
- S1 Datasets and Analysis Code/combined_p_a_matrix.csv
- S1 Datasets and Analysis Code/DelToro_Data_Analysis_Code.r
- S1 Datasets and Analysis Code/forest_p_a_matrix.csv
- S1 Datasets and Analysis Code/Forest_Summary.csv
- S1 Datasets and Analysis Code/FullModel_Combined_Summary.csv
- S1 Datasets and Analysis Code/FullModel_Forest_Summary.csv
- S1 Datasets and Analysis Code/FullModel_Open_Summary.csv
- S1 Datasets and Analysis Code/open_p_a_matrix.csv
- S1 Datasets and Analysis Code/Open_Summary.csv
- S1 Datasets and Analysis Code/Site_Summary.csv
- S1 Datasets and Analysis Code/site_summary_metadata.csv
- S1 Datasets and Analysis Code/VEG_List.csv
