# Supplementary material for: Diversity of Eastern North American Ant Communities along Environmental Gradients
Source: PLoS One. 2013 Jul 12;8(7):e67973. doi: 10.1371/journal.pone.0067973 (PMC3709931; doi:10.1371/journal.pone.0067973)
Supplement: File S1 — Datasets and Analysis Code. (ZIP) [file pone.0067973.s001.zip › S1 Datasets and Analysis Code/DelToro_Data_Analysis_Code.r]

#This code explains the analysis completed for I. Del Toro's research article
#"Diversity of eastern North American ant communities along environmental gradients"
#Last Edited: April 11, 2013 by: Israel Del Toro
#Analyses are in R code version 2.15.2
#please make sure the latest version of all packages is installed before running
################################################################################
#set a working directory
setwd("(YOUR WORKING DIRECTORY/S1/")

#Before moving on, make sure the folder "Datasets" is downloaded and placed in your working directory 

#load in libraries
library (MASS)
library (betapart)
library (vegan)
library(corrgram)
library (dismo)
library (gbm) 

#load datasets
#Summariezed data for every site sorted by forest and open habitat
All.Data   <-read.csv("Site_Summary.csv")
Forest.Data<-read.csv("Forest_Summary.csv")
Open.Data  <-read.csv("Open_Summary.csv")
#SiteXSpecies Matrix for vegetation at all sites (1=present, 0=absent)
Veg.List  <-read.csv("VEG_List.csv")

#Principal coordinates analysis -PCoA
#to simplify analysis, these site scores are inclluded in the summary datasets
# Plots and values are also presented in Supporting documents 3

veg_trans<- decostand (Veg.List, "pa")                                          #transform data to account for the Presence absence matrix format
veg_D<-vegdist(veg_trans, "euclidean")                                          #calculate distance matrix
veg_pcoa1<- capscale (veg_trans~1, distance="euclidean")                        #complete principal coordinates analysis on distance matrix
scores(veg_pcoa1,display= "species")                                            #returns species scores on PCoA  for the first two MDS axes
  plot (veg_pcoa1)                                                              #make a plot displaying species scores in red and sites scores as black circles
  text(veg_pcoa1,display="species",col="red",cex=0.7)
  points(veg_pcoa1,display="sites",pch=16)
  
#alternative method for PCoA - Does not return species scores
#but allows site sores to be extracted using the "ape" package
#use "?pcoa" for additional syntax information
library (ape)
veg_pcoa2<- pcoa(veg_D)
summary (veg_pcoa2)
veg_pcoa2$values
biplot(veg_pcoa2, scale=T)
site_scores<-veg_pcoa2$vectors [,1:2]
sites_scores

#Response surface analysis for variable interaction, contour plots
#create appropriate model weighted by the coverage value
forest.lm<- lm (Species_Observed ~ Elevation * Latitude,
weights=Forest.Data$Coverage, data= Forest.Data)
summary(forest.lm)                                                              #summary of the linear model of forest species (transect level)
                                                                                #richness predicted by the interaction between elevation and latitude
open.lm <- lm (Species_Observed ~
poly (Elevation, Latitude, degree=2),weights=Open.Data$Coverage, data= Open.Data)
summary(open.lm)                                                                #summary of the quadratic model of open species (transect level)
                                                                                #richness predicted by the interaction between elevation and latitude
combined.lm <- lm (Species_Observed ~
poly (Elevation, Latitude, degree=2),weights=All.Data$Coverage, data= All.Data)
summary(combined.lm)                                                            #summary of the quadratic model of species richness at the site level
                                                                                #predicted by the interaction between elevation and latitude
forest.lm2<- lm (Species_Observed ~ Veg_PCoA1 * Temperature_Max,
weights=Forest.Data$Coverage, data= Forest.Data)
summary(forest.lm2)                                                             #summary of the linear model of forest species (transect level)
                                                                                #richness predicted by the interaction between VEG PCoA1 and Max Temperature of the Warmest Month
open.lm2 <- lm (Species_Observed ~
poly (Veg_PCoA1, Temperature_Max, degree=2), 
weights=Open.Data$Coverage,data= Open.Data)
summary(open.lm2)                                                               #summary of the quadratic model of open species (transect level)
                                                                                #richness predicted by the interaction between VEG PCoA1 and Max Temperature of the Warmest Month
combined.lm2 <- lm (Species_Observed ~
poly (Veg_PCoA1, Temperature_Max, degree=2), 
weights=All.Data$Coverage, data= All.Data)
summary(combined.lm2)                                                           #summary of the quadratic model of species richness at the site level
                                                                                #predicted by the interaction between VEG PCoA1 and Max Temperature of the Warmest Month

#Check for co-linearity between variables to be used in GLM
#this is done to make sure the assumption of no variable co-linearity is not broken
All.Data.Vars<-All.Data[,c(5:9,12:18)]                                          #pulls out the explanatory variables from the main dataframe
corrgram (All.Data.Vars, order=TRUE,
lower.panel=panel.shade, upper.panel=panel.conf)                                #from this diamgram it is clear that all three temperature variables a highly correlated, NDVI and EVI are also highly correlated
                                                                                #so only one temperature and one productivity variable  must be used in the GLM
                                                                                #this same code can be used on the forest and open datasets only, the correlations are similar

#Generalized Linear Models
#These results are presented in Table 1

#build a global model for the forest data only
forest_glm<-glm (Species_Observed~ Latitude + Longitude + Elevation +
  Latitude:Elevation + Latitude:Longitude + Latitude:Elevation  
  +Soil_Type + Temperature_Max + Annual_Precipitation_Average + Veg_PCoA1 
  + Veg_PCoA2 + NDVI  + Barren + Developed + Forest + Scrub + Agriculture + Wetland,
  family="poisson", data=Forest.Data, weights=Forest.Data$Coverage)
  
#build a global model for the open data only
open_glm<-glm (Species_Observed~ Latitude + Longitude + Elevation +
  Latitude:Elevation + Latitude:Longitude + Latitude:Elevation  
  +Soil_Type + Temperature_Max + Annual_Precipitation + Veg_PCoA1 
  + Veg_PCoA2 + NDVI  + + Barren + Developed + Forest + Scrub + Agriculture + Wetland,
  family="poisson", data=Open.Data, weights=Open.Data$Coverage)

#build a global model for the combined data
combined_glm<-glm (Species_Observed~ Latitude + Longitude + Elevation +
  Latitude:Elevation + Latitude:Longitude + Latitude:Elevation  
  +Soil_Type + Temperature_Max + Annual_Precipitation + Veg_PCoA1 
  + Veg_PCoA2 + NDVI,
  family="poisson", data=All.Data, weights=All.Data$Coverage)

#Stepwise removal of variables to identify the best model for each global model
stepAIC (forest_glm, direction='both')
stepAIC (open_glm, direction='both')
stepAIC (combined_glm, direction='both')

#best models with reduced variables
forest_glm2<- glm(formula = Species_Observed ~ Latitude + Longitude + Elevation + 
    Veg_PCoA1 + NDVI + Forest + Latitude:Elevation + Latitude:Longitude, 
    family = "poisson", data = Forest.Data, weights = Forest.Data$Coverage)
summary (forest_glm2)

open_glm2<-glm(formula = Species_Observed ~ Latitude + Longitude + Elevation + 
    Veg_PCoA1 + NDVI + Agriculture + Latitude:Elevation + Latitude:Longitude, 
    family = "poisson", data = Open.Data, weights = Open.Data$Coverage)
summary (open_glm2)

combined_glm2<-glm(formula = Species_Observed ~ Latitude + Longitude + Elevation + 
    Veg_PCoA1 + Latitude:Elevation + Latitude:Longitude, family = "poisson", 
    data = All.Data, weights = All.Data$Coverage)
summary (combined_glm2)


#These results are presented in Table 2,
#these models exclude latitude and elveation as predictors
#and focus only on the environmental attributes of the site (transects)
#build a global model for the forest data only  

forest_glm3<-glm (Species_Observed~ Soil_Type + Temperature_Max +
  Annual_Precipitation_Average + Veg_PCoA1 + Veg_PCoA2 + NDVI  +  
  Barren + Developed + Forest + Scrub + Agriculture + Wetland,
  family="poisson", data=Forest.Data, weights=Forest.Data$Coverage)


#build a global model for the open data only
open_glm3<-glm (Species_Observed~ Soil_Type + Temperature_Max +
  Annual_Precipitation + Veg_PCoA1 + Veg_PCoA2 + NDVI +
  Barren + Developed + Forest + Scrub + Agriculture + Wetland,
  family="poisson", data=Open.Data, weights=Open.Data$Coverage)

#build a global model for the combined data
combined_glm3<-glm (Species_Observed~ Soil_Type + Temperature_Max +
  Annual_Precipitation + Veg_PCoA1 + Veg_PCoA2 + NDVI,
  family="poisson", data=All.Data, weights=All.Data$Coverage)
 
  
#Stepwise removal of variables to identify the best model for each global model
stepAIC (forest_glm3, direction='both')
stepAIC (open_glm3, direction='both')
stepAIC (combined_glm3, direction='both')

#best models with reduced variables
forest_glm4<-glm(formula = Species_Observed ~ Temperature_Max + Veg_PCoA2, 
    family = "poisson", data = Forest.Data, weights = Forest.Data$Coverage)
summary (forest_glm4)

open_glm4<-glm(formula = Species_Observed ~ Temperature_Max + NDVI + Agriculture, 
    family = "poisson", data = Open.Data, weights = Open.Data$Coverage)
summary (open_glm4)

combined_glm4<-glm(formula = Species_Observed ~ Soil_Type + Temperature_Max + 
    NDVI, family = "poisson", data = All.Data, weights = All.Data$Coverage)
summary (combined_glm4)


#boosted regression tree analysis to predict richness 
#used as an alternative to GLM 
#code for   BRT                 

     #the combined dateset analysis
      training.all<- All.Data[,c(3:4,7:11,14,15,18,19)]                         #make a subset of appropriate predictor variables
      brt_fit1<- gbm.step (data=training.all, gbm.x= c(3:11), gbm.y=1,          #uses all variables including lat, lon and elevaiton as predictors 
      family= "poisson", tree.complexity=2,site.weights=training.all$Coverage,                                      
      learning.rate=0.001, bag.fraction=0.75)                                   #fits the model 
      summary.gbm (brt_fit1, method=permutation.test.gbm)                       #graphical summary of the model predictor importance 
      summary1<-summary.gbm (brt_fit1, method=permutation.test.gbm)
      gbm.plot (brt_fit1, n.plots=9)                                            #graphical representation of the functions 
      gbm.plot.fits (brt_fit1)                                                  #graphical representation of the fitted values vs. environmental predictors 
     
     #the forest dateset analysis
      training.forest<- Forest.Data[,c(3:4,7:11,14,15,18,19,21:26)]                       
      brt_fit2<- gbm.step (data=training.forest, gbm.x= c(3:17),                #uses all variables including lat, lon and elevaiton as predictor  
      gbm.y=1, site.weights=training.forest$Coverage, family= "poisson",                                      
      tree.complexity=2,learning.rate=0.001, bag.fraction=0.75)                 #fits the model 
      summary.gbm (brt_fit2, method=permutation.test.gbm)   
      summary2<-summary.gbm (brt_fit2, method=permutation.test.gbm)             #graphical summary of the model predictor importance 
      gbm.plot (brt_fit2, n.plots=12)
      gbm.plot.fits (brt_fit2)        
      
      #the open dateset analysis
      training.open<- Open.Data[,c(3:4,7:11,14,15,18,19,21:26)]                       
      brt_fit3<- gbm.step (data=training.open, gbm.x= c(3:17),                  #uses all variables including lat, lon and elevaiton as predictors 
      gbm.y=1,family= "poisson", tree.complexity=2,                                     
      site.weights=training.open$Coverage, learning.rate=0.001, 
      bag.fraction=0.75)                                                        #fits the model 
      summary.gbm (brt_fit3, method=permutation.test.gbm)                       #graphical summary of the model predictor importance 
      summary3<-summary.gbm (brt_fit3, method=permutation.test.gbm)  
      gbm.plot (brt_fit3, n.plots=10)
      gbm.plot.fits (brt_fit3)        
      


#Beta diversity analysis
#load in presence/absence matrices
#this example code is done only with the combined dataset 
#but the same procedure can be followed for the forest and open datasets independently 
combined.pa<-read.csv("combined_p_a_matrix.csv", header=TRUE)

#subset the datasets based on mean annual temperature bins and format for betapart analysis 
combined.pa.6<- combined.pa [which (combined.pa$TempBin=='6'),]
combined.pa.6<-combined.pa.6[,3:94]
combined.pa.7<- combined.pa [which (combined.pa$TempBin=='7'),]
combined.pa.7<-combined.pa.7[,3:94]
combined.pa.8<- combined.pa [which (combined.pa$TempBin=='8'),]
combined.pa.8<-combined.pa.8[,3:94]
combined.pa.9<- combined.pa [which (combined.pa$TempBin=='9'),]
combined.pa.9<-combined.pa.9[,3:94]
combined.pa.10<- combined.pa [which (combined.pa$TempBin=='10'),]
combined.pa.10<-combined.pa.10[,3:94]
combined.pa.11<- combined.pa [which (combined.pa$TempBin=='11'),]
combined.pa.11<-combined.pa.11[,3:94]
combined.pa.12<- combined.pa [which (combined.pa$TempBin=='12'),]
combined.pa.12<-combined.pa.12[,3:94]
combined.pa.13<- combined.pa [which (combined.pa$TempBin=='13'),]
combined.pa.13<-combined.pa.13[,3:94]
combined.pa.14<- combined.pa [which (combined.pa$TempBin=='14'),]
combined.pa.14<-combined.pa.14[,3:94]
combined.pa.15<- combined.pa [which (combined.pa$TempBin=='15'),]
combined.pa.15<-combined.pa.15[,3:94]
  
  ##betamulti function in betapart
Temp_6<-beta.multi (combined.pa.6, index.family="sorensen")
Temp_7<-beta.multi (combined.pa.7, index.family="sorensen")
Temp_8<-beta.multi (combined.pa.8, index.family="sorensen")
Temp_9<-beta.multi (combined.pa.9, index.family="sorensen")
Temp_10<-beta.multi (combined.pa.10, index.family="sorensen")
Temp_11<-beta.multi (combined.pa.11, index.family="sorensen")
Temp_12<-beta.multi (combined.pa.12, index.family="sorensen")
Temp_13<-beta.multi (combined.pa.13, index.family="sorensen")
Temp_14<-beta.multi (combined.pa.14, index.family="sorensen")
Temp_15<-beta.multi (combined.pa.15, index.family="sorensen")

  #build a matrix with the output values
x<-matrix (nrow=10, ncol=4 )
colnames(x) <-c('Temperature', 'BSIM', 'BSNE', 'BSOR')
  #fill data into the matrix
  #fill in temperature bins
  x[1:10,1]<-c(6,7,8,9,10,11,12,13,14,15)
  #fill in beta.SIM values
  x[1,2]<-c (Temp_6$beta.SIM)
  x[2,2]<-c (Temp_7$beta.SIM)
  x[3,2]<-c (Temp_8$beta.SIM)
  x[4,2]<-c (Temp_9$beta.SIM)
  x[5,2]<-c (Temp_10$beta.SIM)
  x[6,2]<-c (Temp_11$beta.SIM)
  x[7,2]<-c (Temp_12$beta.SIM)
  x[8,2]<-c (Temp_13$beta.SIM)
  x[9,2]<-c (Temp_14$beta.SIM)
  x[10,2]<-c (Temp_15$beta.SIM)
  #fill in beta.SNE values
  x[1,3]<-c (Temp_6$beta.SNE)
  x[2,3]<-c (Temp_7$beta.SNE)
  x[3,3]<-c (Temp_8$beta.SNE)
  x[4,3]<-c (Temp_9$beta.SNE)
  x[5,3]<-c (Temp_10$beta.SNE)
  x[6,3]<-c (Temp_11$beta.SNE)
  x[7,3]<-c (Temp_12$beta.SNE)
  x[8,3]<-c (Temp_13$beta.SNE)
  x[9,3]<-c (Temp_14$beta.SNE)
  x[10,3]<-c (Temp_15$beta.SNE)
  #fill in beta.SOR values
  x[1,4]<-c (Temp_6$beta.SOR)
  x[2,4]<-c (Temp_7$beta.SOR)
  x[3,4]<-c (Temp_8$beta.SOR)
  x[4,4]<-c (Temp_9$beta.SOR)
  x[5,4]<-c (Temp_10$beta.SOR)
  x[6,4]<-c (Temp_11$beta.SOR)
  x[7,4]<-c (Temp_12$beta.SOR)
  x[8,4]<-c (Temp_13$beta.SOR)
  x[9,4]<-c (Temp_14$beta.SOR)
  x[10,4]<-c (Temp_15$beta.SOR)  
  #plot the outputs against the temperature gradient 
  par(mfrow=c(1,3))   
  plot (BSOR~Temperature, data=x, pch=16, main="Beta SOR")
  plot (BSIM~Temperature, data=x, pch=15, main="Beta SIM")
    plot (BSNE~Temperature, data=x, pch=17, main="Beta SNE")
  
#This concludes the main analyses for the research article "Diversity of eastern North American ant communities along environmental gradients"

  
  
  
