# Supplementary material for: Diversity of Eastern North American Ant Communities along Environmental Gradients
Source: PLoS One. 2013 Jul 12;8(7):e67973. doi: 10.1371/journal.pone.0067973 (PMC3709931; doi:10.1371/journal.pone.0067973)
Supplement: File S1 — Datasets and Analysis Code. (ZIP) [file pone.0067973.s001.zip › S1 Datasets and Analysis Code/Forest_Summary.csv]

Site_Name	SiteID	Species_Observed	Coverage	Singletons	Doubletons	Veg_PCoA1	Veg_PCoA2	Latitude	Longitude	Elevation	ICE_Spp_Predicted	Chao2_Spp_Predicted	Soil_Type	Temperature_Max	Temperature_Min	Temperature_Average	Annual_Precipitation_Average	NDVI	EVI	Barren	Developed	Forest	Scrub	Agriculture	Wetland
Appomatox Buckingham State Forest	ABSF	12	0.82	6	2	-2.0775	0.2239	37.43361	-78.64572	192	21.63	16.75	Silt Loam	20.2	7.18	13.69	1055.95	0.8508	0.6401	0.00	0.02	0.90	0.05	0.03	0.00
Allaire State Park	ALLSP	7	0.9	2	0	-1.1469	0.003	40.14872	-74.14938	22	8.32	7.95	Sand	18.2	7.74	12.97	938.14	0.8002	0.5292	0.00	0.10	0.61	0.04	0.05	0.19
Annett State Forest	ANSF	7	0.975	2	3	0.9327	0.3025	42.77682	-71.94544	380	8.23	7.24	Sandy Loam	13.6	3.44	8.52	1215.64	0.8384	0.5749	0.00	0.03	0.67	0.00	0.02	0.27
Aroostook State Park	ARSP	3	0.983	1	1	0.4694	-0.3592	46.606625	-68.01351	284	4.08	4.03	Rocky	12.28	1.67	6.975	1102.97	0.8971	0.6442	0.00	0.02	0.98	0.00	0.00	0.00
Baxter State Park	BAXP	2	0.9	2	0	0.597	0.7498	46.16276	-68.85333	225	2.95	2.95	Rocky	11.74	1	6.37	1209.48	0.9134	0.7279	0.00	0.03	0.72	0.01	0.01	0.22
Bear Brook State Park	BBSP	9	0.936	3	2	-0.0553	-0.8878	43.16237	-71.39481	100	12.08	9.95	Sandy Loam	15.27	3.34	9.305	1050.07	0.8406	0.5293	0.04	0.09	0.75	0.03	0.02	0.07
Bald Eagle State Forest	BESF	9	0.975	2	3	-0.829	-0.4213	40.83456	-77.49955	527	10.4	9.24	Rocky	14.84	2.82	8.83	1097.51	0.8857	0.6749	0.00	0.09	0.91	0.00	0.00	0.00
Brendat T. Byrne State Park	BTBSP	10	0.9	4	2	-0.8376	-0.1778	39.872559	-74.52336	36	15.69	11.9	Sand	19.19	7.05	13.12	1066.49	0.77	0.517464	0.00	0.10	0.57	0.01	0.00	0.32
Cuningham Falls State Park	CFSP	3	0.9	2	0	-0.1228	-1.213	39.774356	-77.43917	241	3.95	3.95	Rocky	16.83	6.24	11.535	1051.41	0.9038	0.67845216	0.00	0.05	0.89	0.00	0.05	0.00
Cheesequake State Park	CHESP	6	0.85	3	0	-0.1635	-0.513	40.4365	-74.2667	15	13.84	8.85	Sandy Loam	18.3	8.14	13.22	1016.98	0.8232	0.5552	0.01	0.26	0.47	0.01	0.02	0.23
Camel's Hump State Park	CHSP	4	0.95	2	1	0.7438	-0.299	44.19973	-72.91737	551	6.4	4.48	Rocky	11.07	0.86	5.965	1759.73	0.9001	0.6626	0.00	0.05	0.85	0.00	0.10	0.00
Cokaponset State Forest	COKSF	10	0.85	6	3	0.1516	-0.6172	41.34413	-72.49792	61	29.73	13.56	Rocky	16.58	5.97	11.275	1435.24	0.9105	0.7345	0.06	0.04	0.83	0.01	0.00	0.06
Conway Robinson State Forest	CONROB	10	0.68	8	1	-1.179	1.2743	38.80606	-77.58808	153	14.98	13.17	Silt Loam	19.47	7.67	13.57	942.71	0.8931	0.7125	0.00	0.27	0.50	0.00	0.02	0.21
Cooper's Rock State Par	CRKSP	3	0.95	1	0	0.2178	1.0076	39.65571	-79.78686	653	3.52	3	Rocky	14.29	3.47	8.88	1206.7	0.8953	0.6954	0.00	0.15	0.85	0.00	0.00	0.00
Cumberland State Forest	CSF	3	0.8	4	0	-2.0775	0.2239	37.51832	-78.31887	75	3.95	3.95	Loamy Sand	20.72	6.81	13.765	1010.3	0.867	0.6803	0.00	0.00	0.73	0.02	0.01	0.24
Chilton Woods State Forest	CWSF	13	0.861	5	2	-0.4732	0.5994	37.82248	-76.53468	33	18.54	16.17	Sandy Loam	20.79	8.89	14.84	1055.84	0.8035	0.5214	0.00	0.03	0.82	0.05	0.08	0.02
Dry River Ranger District George Washington National Forest	DRRD	9	0.821	5	1	-0.2625	1.4078	38.85936	-78.81089	763	20.27	13.75	Rocky	16.59	3.55	10.07	874.76	0.8813	0.6464	0.00	0.06	0.92	0.00	0.02	0.00
Elk Neck State Park	ENSP	5	0.9	2	0	-0.4732	0.5994	39.48007	-75.97972	34	6.99	5.07	Sandy Loam	20.79	8.89	14.84	1055.84	0.8035	0.5214	0.08	0.10	0.67	0.02	0.01	0.13
Forbes State Forest	FBSF	3	0.9	2	0	0.212	0.6233	39.95497	-79.36702	828	7.13	3.95	Rocky	13.59	3.26	8.425	1149.53	0.8846	0.6701	0.00	0.05	0.94	0.00	0.00	0.00
Wolf Neck State Park	FBSP	3	0.9	2	0	1.1964	-0.3395	43.82205	-70.08629	24	7	3.95	Sandy Loam	13.99	4.41	9.2	1416.19	0.8637	0.5923	0.52	0.06	0.30	0.01	0.07	0.03
Galitzin State Forest	GASF	2	0.95	1	0	0.7553	0.0639	40.22442	-78.7252	784	3.11	2	Sandy Loam	13.05	4.17	8.61	1187.56	0.889	0.7803	0.07	0.00	0.92	0.00	0.01	0.00
Greenbrier State Forest	GBSF	9	0.99	1	2	0.1868	1.1489	37.77312	-80.30256	756	9.52	9	Silt Loam	16.88	3.62	10.25	872.11	0.865	0.6175	0.00	0.08	0.92	0.00	0.00	0.00
Gunpowder Falls State Park	GFSP	7	0.85	3	0	-1.4189	0.1902	39.46704	-76.39127	133	12.76	9.85	Silt Loam	18.88	8.26	13.57	1180.61	0.6717	0.60397408	0.00	0.10	0.67	0.04	0.18	0.01
Green Mts. National Forest 1	GMNF1	1	0.95	1	0	1.317	0.3492	42.8965	-73.02064	664	1	1	Rocky	12.41	2.48	7.445	1275.24	0.8562	0.557	0.00	0.05	0.82	0.01	0.00	0.13
Green Mts. National Forest 2	GMNF2	2	0.9	2	0	1.0188	0.2979	43.1389	-72.91223	455	2.95	2.95	Rocky	12.75	2.38	7.565	1416.8	0.905	0.6059	0.02	0.02	0.92	0.00	0.03	0.02
Green Mts. National Forest 3	GMNF3	2	0.9	2	0	1.2515	0.463	43.86419	-72.87735	375	2.95	2.95	Rocky	11.27	1.15	6.21	1423.44	0.8329	0.5852	0.01	0.04	0.90	0.02	0.03	0.00
Glenwood Pedlar Ranger District Geroge Washington National Forest	GPRD	8	0.821	5	1	-0.7799	0.8419	37.97763	-79.04302	581	15.64	12.75	Sandy Loam	17.03	3.66	10.345	1086.94	0.8611	0.6586	0.00	0.02	0.98	0.00	0.00	0.00
Green Ridge State Forest	GRRSF	10	0.9	4	2	-0.3949	0.9614	39.66581	-78.44283	287	12.95	11.9	Loam	17.86	5.63	11.745	821.27	0.7802	0.5491	0.00	0.13	0.85	0.00	0.01	0.00
Gifford woods State Forest	GWSF	2	0.983	1	1	1.2696	0.2587	43.67682	-72.81215	512	3	2		12.11	1.17	6.64	1400.49	0.8419	0.60397408	0.13	0.09	0.75	0.01	0.01	0.01
Harvard Forest LTER Site 1	HFLTER	5	1	0	1	-0.1403	-0.7995	42.53485	-72.187881	345	5	5	Sandy Loam	14.92	3.25	9.085	1104	0.8763	0.6562	0.00	0.07	0.82	0.00	0.02	0.08
Harvard Forest LTER Site 2	HFLTER2	6	0.95	1	0	-0.3751	-1.5354	42.49961111	-72.21405556	235	6.45	6	Rocky	15.04	3.48	9.26	1143.12	0.8308	0.5336	0.01	0.08	0.74	0.00	0.00	0.17
Harold Parker State Forest	HPSF	10	0.9	4	2	-0.4445	-0.6105	42.606849	-71.098271	29	15.09	11.9	Loamy Sand	16.39	5.24	10.815	1333.53	0.8724	0.5302	0.08	0.33	0.43	0.00	0.01	0.15
Lackawanna State Forest	LACSF	5	0.983	1	1	-0.2097	-0.8986	41.1102	-75.84723	421	5.45	5	Silt Loam	14.61	4.16	9.385	1098.44	0.8984	0.6885	0.00	0.10	0.90	0.00	0.00	0.00
Lee Ranger District George Washington National Forest	LRD	7	0.936	3	2	-1.1694	-0.4403	38.776516	-78.502955	391	10.02	7.95	Silt Loam	18.14	4.64	11.39	871.75	0.891	0.575	0.00	0.08	0.66	0.00	0.26	0.00
Lost River State Park	LRSP	4	0.983	1	1	-0.3933	0.343	38.89305	-78.9248	627	4.68	4	Silt Loam	16.38	3.43	9.905	818.79	0.8883	0.6866	0.00	0.08	0.90	0.00	0.02	0.00
Lesense State Forest	LSF	10	0.75	5	0	-0.8641	0.7685	37.84443	-78.96591	444	17.59	19.5	Loam	18.53	5.92	12.225	1178.69	0.9003	0.6906	0.00	0.03	0.91	0.00	0.06	0.00
Mount Monadnock State Park	MMSP	5	0.85	3	0	-0.3835	-1.2487	42.846513	-72.087147	420	8.83	7.85	Sandy Loam	14.2	3	8.6	1202.42	0.8627	0.6121	0.01	0.02	0.97	0.00	0.00	0.00
Mount Holyoke Range State Park	MOHO	9	0.75	5	0	0.2465	0.1944	42.30501	-72.52642	162	17.05	18.5	Sandy Loam	15.76	4	9.88	1083.66	0.8783	0.663	0.04	0.05	0.88	0.01	0.01	0.00
Moose Point State Park	MPSP	7	0.8	4	0	0.9559	-0.4286	44.43115	-68.94596	10	12.79	12.7	Silt Loam	13.36	3.18	8.27	1472.01	0.8244	0.4995	0.50	0.11	0.17	0.08	0.07	0.06
Myles Standish State Forest	MSSF	17	0.904	5	4	-0.4057	-0.4432	41.85403	-70.66691	50	19.79	18.9	Sand	16.1	6.89	11.495	1344.87	0.8227	0.4612	0.07	0.13	0.78	0.02	0.00	0.01
Mount Cardigan State Forest	MTCAR	3	0.9	2	0	1.1488	0.0359	43.629014	-71.833418	366	7.08	3.95	Sandy Loam	12.46	3.09	7.775	1336.11	0.8975	0.7127	0.00	0.02	0.95	0.00	0.03	0.00
Mount Greylock State Reservation-TOP	MTGSR	4	0.9	2	0	1.4857	0.5165	42.6335	-73.16892	972	6	4.32	Sandy Loam	12.56	2.7	7.63	1254.29	0.9061	0.6582	0.01	0.03	0.96	0.00	0.00	0.00
Mount Greylock State Reservation-Bottom	MTGSR-2	4	0.967	2	2	0.1508	-0.0824	42.56424	-73.20738	631	4.95	4.95	Sandy Loam	13.87	2.49	8.18	1070.98	0.9091	0.6639	0.00	0.02	0.97	0.00	0.01	0.00
Natchaug State Forest	NATSF	11	0.728	7	1	1.002	-0.3394	41.887844	-72.008798	176	23.18	20.98	Sandy Loam	15.27	4.38	9.825	1287.21	0.9092	0.7319	0.02	0.00	0.86	0.02	0.02	0.09
Pachaug State Forest	PACSF	6	0.9	2	0	0.3419	-0.8099	41.61223	-71.8962	135	7.55	6.95	Rocky	16.14	5.07	10.605	1303.11	0.9102	0.712	0.00	0.05	0.80	0.01	0.05	0.09
Prince Edward Gallion State Forest	PESF	8	0.975	2	3	-1.3488	0.6742	37.16697	-78.29113	203	9.16	8.24	Sandy Loam	20.52	7.58	14.05	1042.04	0.8691	0.5981	0.00	0.01	0.98	0.00	0.01	0.00
Potomac-Garret State Park	PGSP	4	1	0	1	0.524	0.0422	39.40285	-79.29427	917	4	4	Rocky	14.05	3.04	8.545	1147.52	0.8822	0.711	0.00	0.06	0.92	0.00	0.02	0.00
Pittsfield State Forest	PITSF	3	0.983	1	1	0.6049	0.6747	42.45746	-73.33147	420	4.16	3	Rocky	13.84	2.97	8.405	1113.27	0.9009	0.6753	0.00	0.07	0.75	0.01	0.15	0.01
Pocomoke River State Forest	PRSF	14	0.812	7	3	-0.8755	0.1175	38.18822	-75.50711	29	28.85	18.99	Loamy Sand	20.22	8.61	14.415	926.235	0.7847	0.53515104	0.00	0.03	0.78	0.07	0.01	0.11
Quechee State Park	QUESP	2	0.9	2	0	1.0667	0.09	43.638671	-72.415023	238	2.95	2.95	Sandy Loam	14.07	2.45	8.26	1178.23	0.9126	0.6689	0.04	0.17	0.59	0.03	0.14	0.02
Ramapo Mountain State Forest	RAMT	10	0.75	5	0	-0.1366	-0.5994	41.04986	-74.25627	250	16.63	19.5	Sandy Loam	17.22	6.08	11.65	1235.4	0.8792	0.6105	0.00	0.08	0.86	0.00	0.00	0.06
Roque Bluffs State Park	RBSP	4	0.99	1	2	-0.2468	-0.7236	44.61713	-67.48442	18	4.57	4	Sandy Loam	12.99	3.4	8.195	1634.9	0.8849	0.5966	0.18	0.08	0.42	0.02	0.05	0.25
Rothrock State Forest	RSF	8	0.9	4	2	-0.9642	-0.3622	40.70334	-77.9078	523	18.58	12.75	Rocky	15.12	4.02	9.57	1074.69	0.9021	0.7427	0.00	0.05	0.95	0.00	0.00	0.00
Sproul State Forest 1	SPRSF1	5	0.821	5	1	0.5303	0.3116	41.305507	-77.75764	580	8	5.48	Silt Loam	14.27	2.76	8.515	1005.31	0.8873	0.6704	0.00	0.04	0.96	0.00	0.00	0.00
Sproul State Forest 2	SPRSF2	8	0.95	2	1	0.632	0.422	41.17617	-77.88046	680	10.34	9.43	Loam	14	2.01	8.005	1055	0.8865	0.7003	0.00	0.10	0.90	0.00	0.00	0.00
Savage River State Park	SRISP	6	0.95	2	1	0.4141	0.5592	39.6054	-79.18442	790	8.23	6.48	Rocky	14.06	3.69	8.875	1082.15	0.8718	0.6899	0.02	0.02	0.96	0.00	0.00	0.00
Stokes State Forest	STKSF	9	0.7	6	0	-1.0461	-0.5149	41.186073	-74.79708	263	30.58	23.25	Sandy Loam	15.59	5.02	10.305	1088.24	0.89	0.6392	0.02	0.13	0.77	0.00	0.00	0.09
Weiser State Forest 1	WEISF1	2	1	0	1	-0.0216	-0.392	40.57262	-76.63572	259	2	2	Sandy Loam	17.83	6.35	12.09	1172.92	0.8664	0.6534	0.00	0.18	0.77	0.00	0.05	0.00
Weiser State Forest 2	WEISF2	4	0.9	2	0	0.1181	0.2626	40.78641	-76.66542	252	8.02	4.95	Rocky	16.01	4.49	10.25	1036.68	0.8613	0.6792	0.01	0.23	0.76	0.00	0.00	0.00
Winterville Forest State Park	WFSP	4	0.95	1	0	0.2456	0.5802	46.965787	-68.65902	189	4.63	4	Rocky	11.61	0.87	6.24	1154.97	0.8485	0.6001	0.00	0.03	0.80	0.11	0.00	0.06
Willowdale State Forest	WILSF	10	0.95	2	1	0.2937	-1.1737	42.676119	-70.948917	26	11.33	10.48	Rocky	16.2	5.33	10.765	1410.67	0.8974	0.6229	0.07	0.07	0.50	0.00	0.02	0.35
White Mountains National Forest Site 1	WMNF1	5	0.91	3	1	0.2943	-0.8857	43.85442	-71.44849	325	9.81	6.43	Sandy Loam	12.87	1.33	7.1	1323.27	0.9334	0.788	0.00	0.01	0.93	0.04	0.00	0.01
White Mountains National Forest Site 2	WMNF2	3	0.95	1	0	1.347	0.4291	44.362111	-71.429878	442	3.8	3	Sandy Loam	11.8	0.54	6.17	1242.45	0.9061	0.7121	0.00	0.00	0.93	0.06	0.00	0.00
White Mountains National Forest Site 3	WMNF3	11	0.886	5	3	0.1494	-1.1794	44.39793	-70.88319	225	18.46	13.38	Sandy Loam	12.98	1.76	7.37	1369.85	0.765	0.5122	0.08	0.12	0.68	0.01	0.08	0.03
Wompatuck State Forest	WOMSP	5	0.967	2	2	1.1554	-0.0732	42.19439	-70.83974	37	7.49	5.32	Loam	16.44	6.43	11.435	1417.28	0.8811	0.6129	0.03	0.05	0.75	0.00	0.01	0.16
Whitney State Forest	WSF	8	0.7	6	0	-0.4153	0.8809	38.67279	-77.8069	180	28.19	22.25	Silt Loam	18.94	7.19	13.065	854.56	0.8242	0.6734	0.00	0.03	0.69	0.01	0.26	0.01
Hidden Valley Recreation Area George Washington National Forest	WSRD	7	0.8	4	0	-0.3661	0.4852	38.0951	-79.81552	611	16.17	12.7	Silt Loam	17.18	3.97	10.575	849.07	0.8962	0.686	0.00	0.05	0.83	0.00	0.12	0.00
