# Supplementary material for: Diversity of Eastern North American Ant Communities along Environmental Gradients
Source: PLoS One. 2013 Jul 12;8(7):e67973. doi: 10.1371/journal.pone.0067973 (PMC3709931; doi:10.1371/journal.pone.0067973)
Supplement: File S1 — Datasets and Analysis Code. (ZIP) [file pone.0067973.s001.zip › S1 Datasets and Analysis Code/FullModel_Combined_Summary.csv]

	var	rel.inf
1	Temperature_Max	33.4812626710671
2	Annual_Precipitation	17.1806148355587
3	Soil_Type	15.0944329220657
4	Veg_PCoA1	13.9422323604422
5	Latitude	6.89493609945793
6	NDVI	5.98024961352703
7	Elevation	4.21678048833986
8	Veg_PCoA2	2.09211663710395
9	Longitude	1.11737437243751
