# Supplementary material for: Diversity of Eastern North American Ant Communities along Environmental Gradients
Source: PLoS One. 2013 Jul 12;8(7):e67973. doi: 10.1371/journal.pone.0067973 (PMC3709931; doi:10.1371/journal.pone.0067973)
Supplement: File S1 — Datasets and Analysis Code. (ZIP) [file pone.0067973.s001.zip › S1 Datasets and Analysis Code/FullModel_Forest_Summary.csv]

	var	rel.inf
1	Temperature_Max	38.5628202396568
2	Veg_PCoA1	26.211167568054
3	NDVI	10.2302016955643
4	Elevation	6.18637464472656
5	Annual_Precipitation_Average	4.14020188037792
6	Veg_PCoA2	3.78740462216652
7	Latitude	2.86222917204685
8	NLCD_Name	2.8404597453386
9	Soil_Type	2.78795165813258
10	Longitude	2.39118877393592
