# Supplementary material for: Diversity of Eastern North American Ant Communities along Environmental Gradients
Source: PLoS One. 2013 Jul 12;8(7):e67973. doi: 10.1371/journal.pone.0067973 (PMC3709931; doi:10.1371/journal.pone.0067973)
Supplement: File S1 — Datasets and Analysis Code. (ZIP) [file pone.0067973.s001.zip › S1 Datasets and Analysis Code/FullModel_Open_Summary.csv]

	var	rel.inf
1	Latitude	23.6454717958051
2	NDVI	18.2800120364484
3	Temperature_Max	17.1522011514391
4	NLCD_Name	14.78170482187
5	Veg_PCoA1	9.67421817477985
6	Annual_Precipitation	9.12060927496703
7	Soil_Type	5.6266392399899
8	Veg_PCoA2	1.40455235554668
9	Elevation	0.240311540032149
10	Longitude	0.0742796091218373
