# Supplementary material for: Diversity of Eastern North American Ant Communities along Environmental Gradients
Source: PLoS One. 2013 Jul 12;8(7):e67973. doi: 10.1371/journal.pone.0067973 (PMC3709931; doi:10.1371/journal.pone.0067973)
Supplement: File S1 — Datasets and Analysis Code. (ZIP) [file pone.0067973.s001.zip › S1 Datasets and Analysis Code/Open_Summary.csv]

Site_Name	SiteID	Species_Observed	Coverage	Singletons	Doubletons	Veg_PCoA1	Veg_PCoA2	Latitude	Longitude	Elevation	ICE_Spp_Predicted	Chao2_Spp_Predicted	Soil_Type	Temperature_Max	Temperature_Min	Temperature_Average	Annual_Precipitation	NDVI	EVI	Barren	Developed	Forest	Scrub	Agriculture	Wetland
Appomatox Buckingham State Forest	ABSF	13	0.943	4	5	-2.077470208	0.22394882	37.43503	-78.6527	202	16.43	13.95	Silt Loam	20.13	7.2	13.665	1064.64	0.8241	0.5973	0.00	0.32	0.60	0.05	0.03	0.00
Allaire State Park	ALLSP	15	0.82	6	2	-1.146912936	0.002985527	40.14754	-74.14805	36	22.2	19.75	Sand	18.2	7.74	12.97	938.14	0.6114	0.3719	0.00	0.11	0.66	0.03	0.04	0.15
Annett State Forest	ANSF	15	0.812	7	3	0.932747734	0.302512646	42.7718	-71.92278	383	26.28	19.99	Sandy Loam	13.86	3.24	8.55	1162.85	0.8518	0.5533	0.01	0.06	0.85	0.00	0.01	0.08
Aroostook State Park	ARSP	5	0.85	3	0	0.469375482	-0.35915954	46.60681	-68.01605	285	9.69	7.85	Rocky	12.28	1.67	6.975	1102.97	0.8948	0.6344	0.00	0.02	0.98	0.00	0.00	0.00
Baxter State Park	BAXP	6	0.95	2	1	0.597013691	0.749807201	46.16631	-68.85073	204	7.79	8	Sandy Loam	11.74	1	6.37	1209.48	0.8866	0.6672	0.02	0.03	0.54	0.01	0.01	0.38
Bear Brook State Park	BBSP	16	0.888	6	5	-0.055318592	-0.887767641	43.16613	-71.3696	116	22.37	18.38	Rocky	15.27	3.34	9.305	1050.07	0.8697	0.642	0.00	0.05	0.71	0.11	0.05	0.08
Bald Eagle State Forest	BESF	14	0.861	5	2	-0.829018399	-0.42130299	40.82633	-77.49359	562	18.79	17.17	Rocky	14.84	2.82	8.83	1097.51	0.8562	0.6022	0.00	0.05	0.95	0.00	0.00	0.00
Brendan T. Byrne State Park	BTBSP	16	0.871	6	4	-0.837559346	-0.177772515	39.87249	-74.52184	49	23.61	18.85	Sand	19.19	7.05	13.12	1066.49	0.7658	0.517464	0.00	0.08	0.58	0.01	0.00	0.33
Cunningham Falls State Park	CFSP	16	0.7	6	0	-0.122757279	-1.213041239	39.62079	-77.433227	336	23.61	18.85	Silt Loam	15.92	5.87	10.895	1096.16	0.8915	0.67845216	0.00	0.14	0.82	0.00	0.03	0.00
Cheesequake State Park	CHESP	8	0.95	2	1	-0.1635147	-0.512999686	40.437443	-74.26336	16	10.47	8.48	Loamy Sand	18.3	8.14	13.22	1016.98	0.7387	0.4528	0.01	0.30	0.43	0.01	0.02	0.23
Camel's Hump State Park	CHSP	11	0.92	4	3	0.743801748	-0.299039236	44.20271	-72.91853	507	15.44	12.43	Rocky	11.07	0.86	5.965	1759.73	0.8144	0.5715	0.00	0.06	0.82	0.00	0.12	0.00
Cokaponset State Forest	COKSF	13	0.775	6	1	0.151564943	-0.617231691	41.46341	-72.51821	33	20.77	20.13	Rocky	16.19	4.55	10.37	1452.43	0.859	0.632	0.00	0.13	0.65	0.03	0.03	0.16
Conway Robinson State Forest	CONROB	11	0.861	5	2	-1.178976488	1.274315532	38.80721	-77.58781	102	33.8	24.3	Silt Loam	19.47	7.67	13.57	942.71	0.8861	0.695	0.00	0.24	0.50	0.00	0.04	0.22
Cooper's Rock State Par	CRKSP	5	0.967	2	2	0.217819693	1.007587043	39.65781	-79.77004	707	6.43	5.32	Sandy Loam	14.34	3.31	8.825	1197.83	0.7835	0.5982	0.00	0.16	0.83	0.00	0.01	0.00
Cumberland State Forest	CSF	6	0.867	4	1	-2.077470208	0.22394882	37.52043	-78.32585	91	20.25	20.25	Sandy Loam	20.72	6.81	13.765	1010.3	0.8028	0.5612	0.00	0.01	0.74	0.09	0.02	0.14
Chilton Woods State Forest	CWSF	10	0.936	3	2	-0.473169107	0.59943944	37.82289	-76.53389	36	12.13	10.95	Sandy Loam	20.79	8.89	14.84	1055.84	0.8035	0.5214	0.00	0.03	0.82	0.06	0.08	0.02
Dry River Ranger District George Washington National Forest	DRRD	18	0.9	6	6	-0.262474592	1.407808043	38.85985	-78.80892	804	23.3	20.04	Rocky	16.59	3.55	10.07	874.76	0.8689	0.6556	0.00	0.07	0.92	0.00	0.02	0.00
Forbes State Forest	FBSF	6	0.91	3	1	0.211980884	0.623349573	39.95913	-79.35153	782	11.14	7.43	Loam	13.78	3.38	8.58	1149.16	0.7884	0.482	0.00	0.05	0.88	0.00	0.07	0.00
Wolf Neck State Park	FBSP	4	0.91	3	1	1.196393066	-0.339462659	43.81831	-70.09401	11	10.5	5.43	Silt Loam	13.99	4.41	9.2	1416.19	0.7267	0.4927	0.50	0.07	0.20	0.02	0.16	0.01
Galitzin State Forest	GASF	16	0.936	3	2	0.755339367	0.063931206	40.23135	-78.72825	797	17.16	16.95	Silt Loam	12.66	4.05	8.355	1207.8	0.8631	0.6742	0.28	0.00	0.67	0.00	0.04	0.00
Greenbrier State Forest	GBSF	11	0.936	3	2	0.186820933	1.148916087	37.77232	-80.30249	749	12.54	13.25	Rocky	16.88	3.62	10.25	872.11	0.8653	0.6278	0.00	0.07	0.93	0.00	0.00	0.00
Gunpowder Falls State Park	GFSP	5	0.9	2	0	-1.418853446	0.190166399	39.46461	-76.39007	51	6.45	5.95	Loam	18.88	8.26	13.57	1180.61	0.6717	0.60397408	0.00	0.10	0.58	0.04	0.27	0.01
Green Mts. National Forest 1	GMNF1	11	0.9	4	2	1.316981529	0.349241479	42.89632	-73.01964	652	16.69	12.9	Rocky	12.41	2.48	7.445	1275.24	0.8799	0.573	0.00	0.05	0.80	0.01	0.00	0.15
Green Mts. National Forest 2	GMNF2	12	0.82	6	2	1.018830792	0.297886164	43.13939	-72.90965	429	19.19	16.75	Sandy Loam	12.75	2.38	7.565	1416.8	0.9034	0.6085	0.02	0.02	0.93	0.00	0.02	0.01
Green Mts. National Forest 3	GMNF3	8	0.95	2	1	1.251453314	0.463047017	43.86784	-72.87998	319	9.88	8.48	Sandy Loam	11.27	1.15	6.21	1423.44	0.873	0.6123	0.00	0.02	0.95	0.02	0.01	0.00
Glenwood Pedlar Ranger District Geroge Washington National Forest	GPRD	14	0.728	7	1	-0.77989005	0.84187424	37.99948	-79.0847	491	22.45	23.98	Sandy Loam	18.19	5.37	11.78	889.53	0.8476	0.6991	0.00	0.13	0.71	0.00	0.16	0.00
Green Ridge State Forest	GRRSF	9	0.65	7	0	-0.39491938	0.961383621	39.66594	-78.4382	320	35.06	28.95	Loam	17.86	5.63	11.745	821.27	0.8227	0.6486	0.00	0.14	0.85	0.00	0.01	0.00
Gifford Woods State Forest	GWSF	2	0.95	1	0	1.269641443	0.2587362	43.67414	-72.8117	511	3.11	2	Rocky	12.11	1.17	6.64	1400.49	0.8913	0.6356	0.00	0.06	0.62	0.00	0.32	0.00
Harvard Forest LTER Site 1	HFLTER	11	0.861	5	2	-0.140301531	-0.799481902	42.53291	-72.19096	342	17.13	14.17	Sandy Loam	14.92	3.25	9.085	1104	0.8052	0.5783	0.00	0.06	0.84	0.00	0.02	0.08
Harvard Forest LTER Site 2	HFLTER2	14	0.821	5	1	-0.375050376	-1.535425771	42.44813889	-72.20858333	221	18.92	18.75	Sandy Loam	14.96	3.36	9.16	1128.36	0.8618	0.6134	0.00	0.05	0.85	0.02	0.00	0.07
Harold Parker State Forest	HPSF	12	0.68	8	1	-0.444474563	-0.610526241	42.6073	-71.09284	31	36.65	25.3	Loamy Sand	16.39	5.24	10.815	1333.53	0.8659	0.5408	0.02	0.26	0.53	0.00	0.02	0.17
Lackawanna State Forest	LACSF	9	0.9	4	2	-0.209737644	-0.898550232	41.11126	-75.8485	427	12.71	10.9	Silt Loam	14.61	4.16	9.385	1098.44	0.8685	0.651	0.00	0.09	0.91	0.00	0.00	0.00
Lee Ranger District George Washington National Forest	LRD	16	0.92	4	3	-1.169415652	-0.440313574	38.77753	-78.499014	372	18.53	17.43	Silt Loam	18.14	4.64	11.39	871.75	0.892	0.5832	0.00	0.08	0.59	0.00	0.32	0.00
Lost River State Park	LRSP	7	0.975	2	3	-0.39330574	0.34302629	38.89744	-78.929	625	9.45	7.24	Sandy Loam	15.87	2.88	9.375	888.21	0.895	0.6638	0.01	0.08	0.88	0.00	0.03	0.00
Lesense State Forest	LSF	16	0.8	8	4	-0.864116928	0.768479416	37.83508	-78.97265	352	28.76	21.32	Loam	18.53	5.92	12.225	1178.69	0.9014	0.6788	0.00	0.04	0.85	0.00	0.11	0.00
Mount Monadnock State Park	MMSP	4	0.9	2	0	-0.383496254	-1.248736456	42.834267	-72.08645	352	6	4.95	Sandy Loam	14.2	3	8.6	1202.42	0.8478	0.6383	0.01	0.04	0.85	0.00	0.05	0.05
Mount Holyoke Range State Park	MOHO	16	0.812	7	3	0.246455324	0.194380038	42.28475	-72.52747	93	23.79	20.99	Sandy Loam	15.76	4	9.88	1083.66	0.8667	0.642	0.03	0.10	0.76	0.02	0.01	0.07
Moose Point State Park	MPSP	8	0.95	2	1	0.955901006	-0.42860405	44.432597	-68.942976	7	9.78	8.48	Silt Loam	13.36	3.18	8.27	1472.01	0.8326	0.5103	0.48	0.12	0.22	0.07	0.12	0.05
Myles Standish State Forest	MSSF	20	0.824	9	7	-0.405651646	-0.443195224	41.843012	-70.67509	40	33.44	24.28	Sand	16.1	6.89	11.495	1344.87	0.8125	0.4491	0.10	0.12	0.72	0.05	0.00	0.01
Mount Cardigan State Forest	MTCAR	15	0.728	7	1	1.148823951	0.035905751	43.63559	-71.81134	248	26.89	24.98	Sandy Loam	13.17	2.87	8.02	1288.32	0.8191	0.5997	0.00	0.01	0.87	0.07	0.04	0.02
Mount Greylock State Reservation-TOP	MTGSR	4	0.85	3	0	1.485655153	0.516540154	42.63733	-73.1651	1068	5.87	4.95	Rocky	12.56	2.7	7.63	1254.29	0.8561	0.6146	0.01	0.03	0.96	0.00	0.00	0.00
Mount Greylock State Reservation-Bottom	MTGSR-2	6	0.9	2	0	0.150793409	-0.082394643	42.5437	-73.22518	397	10.04	8.85	Sandy Loam	12.88	3.18	8.03	1170.07	0.8578	0.6414	0.00	0.16	0.49	0.00	0.35	0.00
Natchaug State Forest	NATSF	9	0.975	2	3	1.001955646	-0.339383181	41.8625	-72.09306	134	10.74	9.24	Rocky	15.36	4.38	9.87	1294.21	0.8224	0.6162	0.02	0.05	0.71	0.01	0.03	0.18
Pachaug State Forest	PACSF	4	0.983	1	1	0.341914612	-0.809854542	41.61114	-71.8896	151	5	4	Sandy Loam	16.46	4.96	10.71	1291.96	0.8505	0.6315	0.00	0.03	0.86	0.01	0.04	0.07
Prince Edward Gallion State Forest	PESF	12	0.867	4	1	-1.348785824	0.674220869	37.16284	-78.28773	190	14.81	14.85	Sandy Loam	20.52	7.58	14.05	1042.04	0.8711	0.5747	0.00	0.01	0.97	0.01	0.01	0.00
Potomac-Garret State Park	PGSP	9	0.861	5	2	0.524039362	0.042236304	39.40191	-79.2944	909	20.77	12.17	Rocky	14.05	3.04	8.545	1147.52	0.8904	0.7561	0.00	0.05	0.93	0.00	0.01	0.00
Pittsfield State Forest	PITSF	12	0.85	3	0	0.604905703	0.674694619	42.4838	-73.28455	336	13.88	14.85	Silt Loam	13.73	2.67	8.2	1092.03	0.8477	0.5855	0.18	0.08	0.47	0.01	0.21	0.05
Pocomoke River State Forest	PRSF	14	0.91	3	1	-0.875514563	0.11752935	38.17836	-75.51179	2	28.85	18.99	Silt Loam	20.18	8.56	14.37	915.16	0.8824	0.5757	0.00	0.03	0.07	0.02	0.00	0.88
Quechee State Park	QUESP	9	0.867	4	1	1.066702526	0.090017955	43.65023	-72.40973	196	13.39	11.85	Loamy Sand	13.82	2.58	8.2	1182.79	0.7973	0.5432	0.09	0.19	0.57	0.02	0.10	0.03
Ramapo Mountain State Forest	RAMT	15	0.728	7	1	-0.136641731	-0.599354719	41.06076	-74.25025	283	23.41	24.98	Rocky	17.22	6.08	11.65	1235.4	0.8556	0.5723	0.00	0.10	0.88	0.00	0.00	0.02
Roque Bluffs State Park	RBSP	9	0.65	7	0	-0.246757804	-0.723647661	44.61572	-67.47963	7	48.82	28.95	Silt Loam	12.99	3.4	8.195	1634.9	0.8068	0.5517	0.20	0.08	0.43	0.01	0.03	0.26
Rothrock State Forest	RSF	15	0.9	4	2	-0.964246375	-0.362157507	40.72683	-77.87891	515	17.61	19	Rocky	15.44	4.58	10.01	1058.97	0.8804	0.6223	0.00	0.12	0.86	0.00	0.01	0.00
Sproul State Forest 1	SPRSF1	11	0.733	8	2	0.530274444	0.311621198	41.30625	-77.75919	572	17.23	15.75	Silt Loam	14.27	2.76	8.515	1005.31	0.874	0.6596	0.00	0.04	0.96	0.00	0.00	0.00
Sproul State Forest 2	SPRSF2	16	0.95	2	1	0.632035519	0.421970656	41.17055	-77.88002	685	34.1	24.87	Sandy Loam	14	2.01	8.005	1055	0.8803	0.6798	0.00	0.09	0.91	0.00	0.00	0.00
Savage River State Park	SRISP	12	0.904	5	4	0.41410239	0.559214418	39.60592	-79.1841	758	16.44	13.9	Rocky	14.06	3.69	8.875	1082.15	0.8718	0.6899	0.02	0.02	0.96	0.00	0.00	0.00
Stokes State Forest	STKSF	12	0.7	6	0	-1.046140742	-0.514915054	41.18488	-74.79721	260	21.91	26.25	Sandy Loam	15.59	5.02	10.305	1088.24	0.8587	0.6216	0.04	0.13	0.74	0.00	0.00	0.09
Weiser State Forest 1	WEISF1	13	0.733	8	2	-0.021644149	-0.392047674	40.57285	-76.63603	232	26.62	21.87	Loam	15.79	4.98	10.385	1121.74	0.8664	0.6534	0.00	0.19	0.76	0.00	0.05	0.00
Weiser State Forest 2	WEISF2	11	0.85	3	0	0.11808008	0.262647043	40.78716	-76.66586	289	13.1	13.85	Rocky	16.01	4.49	10.25	1036.68	0.8613	0.6792	0.01	0.22	0.77	0.00	0.00	0.00
Winterville Forest State Park	WFSP	5	0.867	4	1	0.245647854	0.580219206	46.9638	-68.65813	183	15	7.85	Rocky	11.61	0.87	6.24	1154.97	0.7906	0.5109	0.00	0.02	0.78	0.12	0.01	0.07
Wharton State Forest	WHASF	11	0.975	2	3	-0.064545802	-0.424211564	39.64314	-74.64538	7	12.51	11.24	Sand	18.8	7.63	13.215	1121.16	0.8371	0.6709	0.02	0.09	0.61	0.01	0.06	0.22
Willowdale State Forest	WILSF	10	0.867	4	1	0.293658434	-1.173720405	42.653056	-70.936837	19	13.6	12.85	Loamy Sand	16.31	5.31	10.81	1411.13	0.6933	0.443	0.00	0.30	0.46	0.02	0.06	0.17
White Mountains National Forest Site 1	WMNF1	9	0.9	4	2	0.29434573	-0.885654789	43.85087	-71.45016	296	13.58	10.9	Sandy Loam	12.21	1.22	6.715	1467.76	0.9598	0.7675	0.00	0.01	0.94	0.04	0.00	0.02
White Mountains National Forest Site 2	WMNF2	7	0.821	5	1	1.347004565	0.42909912	44.36016	-71.42973	458	23.67	11.75	Sandy Loam	11.8	0.54	6.17	1242.45	0.8987	0.7204	0.00	0.00	0.94	0.06	0.00	0.00
White Mountains National Forest Site 3	WMNF3	16	0.775	6	1	0.149383773	-1.179419909	44.39901	-70.88192	217	24.83	23.13	Loamy Sand	12.98	1.76	7.37	1369.85	0.8215	0.5773	0.09	0.12	0.65	0.01	0.08	0.04
Wompatuck State Forest	WOMSP	11	0.82	6	2	1.155382145	-0.073176695	42.19445	-70.82941	44	23.91	15.75	Sandy Loam	16.44	6.43	11.435	1417.28	0.8557	0.5986	0.04	0.06	0.67	0.01	0.02	0.20
Whitney State Forest	WSF	7	0.95	3	3	-0.41527783	0.880883461	38.67148	-77.81254	149	12.05	7.71	Silt Loam	18.9	7.33	13.115	847.3	0.7049	0.5419	0.00	0.03	0.30	0.00	0.66	0.01
Hidden Valley Recreation Area George Washington National Forest	WSRD	12	0.9	4	2	-0.366122075	0.485232016	38.09932	-79.81785	548	15.59	13.9	Silt Loam	17.18	3.97	10.575	849.07	0.8947	0.6717	0.00	0.06	0.71	0.00	0.24	0.00
