# Supplementary material for: Diversity of Eastern North American Ant Communities along Environmental Gradients
Source: PLoS One. 2013 Jul 12;8(7):e67973. doi: 10.1371/journal.pone.0067973 (PMC3709931; doi:10.1371/journal.pone.0067973)
Supplement: File S1 — Datasets and Analysis Code. (ZIP) [file pone.0067973.s001.zip › S1 Datasets and Analysis Code/Site_Summary.csv]

Site_Name	SiteID	Species_Observed	Coverage	Singletons	Doubletons	Veg_PCoA1	Veg_PCoA2	Latitude	Longitude	Elevation	ICE_Spp_Predicted	Chao2_Spp_Predicted	Soil_Type	Temperature_Max	Temperature_Min	Temperature_Average	Annual_Precipitation	NDVI	EVI
Appomatox Buckingham State Forest	ABSF	21	0.936	7	6	-2.0775	0.2239	37.4343	-78.6492	197	30	24	Silt Loam	20	7	14	1060	0.8405	0.6256
Allaire State Park	ALLSP	18	0.943	5	3	-1.1469	0.003	40.1481	-74.1487	29	23	20	Sand	18	8	13	938	0.8002	0.5292
Annett State Forest	ANSF	19	0.918	7	4	0.9327	0.3025	42.7743	-71.9341	382	26	23	Sandy Loam	14	3	9	1189	0.7838	0.5356
Aroostook State Park	ARSP	6	0.975	2	1	0.4694	-0.3592	46.6067	-68.0148	285	8	6	Rocky	12	2	7	1103	0.8971	0.6442
Baxter State Park	BAXP	6	0.95	2	0	0.597	0.7498	46.1645	-68.852	215	8	7	Sandy Loam	12	1	6	1209	0.8866	0.6672
Bear Brook State Park	BBSP	19	0.936	6	4	-0.0553	-0.8878	43.1643	-71.3822	108	24	22	Sandy Loam	15	3	9	1050	0.6897	0.3746
Bald Eagle State Forest	BESF	15	0.988	2	3	-0.829	-0.4213	40.8304	-77.4966	545	16	15	Rocky	15	3	9	1098	0.8779	0.6617
Brendan T. Byrne State Park	BTBSP	21	0.944	6	5	-0.8376	-0.1778	39.8725	-74.5226	43	28	23	Sand	19	7	13	1066	0.77	0.5175
Cunningham Falls State Park	CFSP	16	0.825	7	0	-0.1228	-1.213	39.6976	-77.4362	289	24	19	Silt Loam	17	6	12	1051	0.9038	0.6785
Cheesequake State Park	CHESP	13	0.933	4	1	-0.1635	-0.513	40.437	-74.265	16	18	16	Sandy Loam	18	8	13	1017	0.7387	0.4528
Camel's Hump State Park	CHSP	13	0.967	4	4	0.7438	-0.299	44.2012	-72.918	529	17	14	Rocky	11	1	6	1760	0.8144	0.5715
Cokaponset State Forest	COKSF	19	0.955	6	7	0.1516	-0.6172	41.4038	-72.5081	47	22	21	Rocky	16	5	11	1444	0.8785	0.6769
Conway Robinson State Forest	CONROB	17	0.798	11	2	-1.179	1.2743	38.8066	-77.5879	128	45	35	Silt Loam	19	8	14	943	0.8861	0.695
Cooper's Rock State Par	CRKSP	7	0.996	1	3	0.2178	1.0076	39.6568	-79.7785	680	7	7	Rocky	14	3	9	1202	0.7746	0.5639
Cumberland State Forest	CSF	8	0.84	8	1	-2.0775	0.2239	37.5194	-78.3224	83	28	28	Sandy Loam	21	7	14	1010	0.7973	0.6024
Chilton Woods State Forest	CWSF	20	0.91	6	2	-0.4732	0.5994	37.8227	-76.5343	35	25	25	Sandy Loam	21	9	15	1056	0.8035	0.5214
Dry River Ranger District George Washington National Forest	DRRD	22	0.947	7	8	-0.2625	1.4078	38.8596	-78.8099	784	29	24	Rocky	17	4	10	875	0.8689	0.6556
Forbes State Forest	FBSF	8	0.933	4	1	0.212	0.6233	39.9571	-79.3593	805	14	11	Rocky	14	3	9	1149	0.8842	0.7218
Wolf Neck State Park	FBSP	7	0.911	5	1	1.1964	-0.3395	43.8202	-70.0902	18	17	12	Sandy Loam	14	4	9	1416	0.849	0.5606
Galitzin State Forest	GASF	16	0.968	3	2	0.7553	0.0639	40.2279	-78.7267	791	17	17	Sandy Loam	13	4	8	1198	0.887	0.7153
Greenbrier State Forest	GBSF	16	0.975	3	3	0.1868	1.1489	37.7727	-80.3025	753	18	17	Rocky	17	4	10	872	0.9146	0.5927
Gunpowder Falls State Park	GFSP	11	0.875	5	0	-1.4189	0.1902	39.4658	-76.3907	92	18	21	Loam	19	8	14	1181	0.6717	0.604
Green Mts. National Forest 1	GMNF1	12	0.931	5	2	1.317	0.3492	42.8964	-73.0201	658	20	15	Rocky	12	2	7	1275	0.8799	0.573
Green Mts. National Forest 2	GMNF2	14	0.867	8	2	1.0188	0.2979	43.1391	-72.9109	442	26	23	Sandy Loam	13	2	8	1417	0.905	0.6059
Green Mts. National Forest 3	GMNF3	10	0.933	4	1	1.2515	0.463	43.866	-72.8787	347	16	13	Rocky	11	1	6	1423	0.8642	0.6082
Glenwood Pedlar Ranger District Geroge Washington National Forest	GPRD	20	0.798	11	2	-0.7799	0.8419	37.9886	-79.0639	536	36	38	Sandy Loam	18	5	11	988	0.8751	0.6976
Green Ridge State Forest	GRRSF	17	0.844	9	2	-0.3949	0.9614	39.6659	-78.4405	304	29	29	Loam	18	6	12	821	0.6125	0.3747
Gifford Woods State Forest	GWSF	4	0.975	2	1	1.2696	0.2587	43.6755	-72.8117	512	6	4	Rocky	12	1	7	1400	0.8419	0.604
Harvard Forest LTER Site 1	HFLTER	11	0.975	2	1	-0.1403	-0.7995	42.5339	-72.1894	344	12	11	Sandy Loam	15	3	9	1104	0.8235	0.6171
Harvard Forest LTER Site 2	HFLTER2	18	0.888	6	1	-0.3751	-1.5354	42.4739	-72.2113	228	24	25	Rocky	15	3	9	1136	0.8919	0.6784
Harold Parker State Forest	HPSF	17	0.867	8	2	-0.4445	-0.6105	42.6071	-71.0956	30	32	26	Loamy Sand	16	5	11	1334	0.8794	0.5595
Lackawanna State Forest	LACSF	10	0.955	3	1	-0.2097	-0.8986	41.1107	-75.8479	424	12	11	Silt Loam	15	4	9	1098	0.8685	0.651
Lee Ranger District George Washington National Forest	LRD	19	0.983	3	5	-1.1694	-0.4403	38.777	-78.501	382	21	19	Silt Loam	18	5	11	872	0.8905	0.5857
Lost River State Park	LRSP	10	0.975	3	3	-0.3933	0.343	38.8952	-78.9269	626	13	11	Silt Loam	16	3	10	854	0.8356	0.6113
Lesense State Forest	LSF	20	0.821	10	2	-0.8641	0.7685	37.8398	-78.9693	398	36	35	Loam	19	6	12	1179	0.8979	0.6679
Mount Monadnock State Park	MMSP	8	0.955	3	1	-0.3835	-1.2487	42.8404	-72.0868	386	10	9	Sandy Loam	14	3	9	1202	0.8995	0.7055
Mount Holyoke Range State Park	MOHO	20	0.886	8	3	0.2465	0.1944	42.2949	-72.5269	128	30	27	Sandy Loam	16	4	10	1084	0.8825	0.6813
Moose Point State Park	MPSP	13	0.933	4	1	0.9559	-0.4286	44.4319	-68.9445	9	16	16	Silt Loam	13	3	8	1472	0.8707	0.582
Myles Standish State Forest	MSSF	30	0.896	10	7	-0.4057	-0.4432	41.8485	-70.671	45	39	35	Sand	16	7	11	1345	0.794	0.4472
Mount Cardigan State Forest	MTCAR	16	0.889	7	2	1.1488	0.0359	43.6323	-71.8224	307	27	23	Sandy Loam	13	3	8	1288	0.8913	0.6726
Mount Greylock State Reservation-TOP	MTGSR	7	0.955	3	1	1.4857	0.5165	42.6354	-73.167	1020	9	8	Rocky	13	3	8	1254	0.9116	0.6588
Mount Greylock State Reservation-Bottom	MTGSR-2	7	0.968	3	2	0.1508	-0.0824	42.554	-73.2163	514	10	8	Sandy Loam	13	3	8	1170	0.8146	0.5605
Natchaug State Forest	NATSF	19	0.9	8	4	1.002	-0.3394	41.8752	-72.0509	155	30	24	Rocky	15	4	10	1291	0.8972	0.6906
Pachaug State Forest	PACSF	9	0.975	2	1	0.3419	-0.8099	41.6117	-71.8929	143	11	9	Sandy Loam	16	5	11	1298	0.8184	0.5646
Prince Edward Gallion State Forest	PESF	18	0.91	6	2	-1.3488	0.6742	37.1649	-78.2894	197	23	23	Sandy Loam	21	8	14	1042	0.8711	0.5747
Potomac-Garret State Park	PGSP	10	0.975	3	3	0.524	0.0422	39.4024	-79.2943	913	13	11	Rocky	14	3	9	1148	0.8822	0.711
Pittsfield State Forest	PITSF	13	0.955	3	1	0.6049	0.6747	42.4706	-73.308	378	15	14	Silt Loam	14	3	8	1092	0.9054	0.6497
Pocomoke River State Forest	PRSF	23	0.816	9	1	-0.8755	0.1175	38.1833	-75.5095	16	32	41	Loamy Sand	20	9	14	926	0.7847	0.5352
Quechee State Park	QUESP	11	0.888	6	1	1.0667	0.09	43.6445	-72.4124	217	20	18	Loamy Sand	14	3	8	1181	0.6988	0.4056
Ramapo Mountain State Forest	RAMT	21	0.743	12	1	-0.1366	-0.5994	41.0553	-74.2533	267	45	53	Rocky	17	6	12	1235	0.8739	0.6023
Roque Bluffs State Park	RBSP	12	0.864	7	1	-0.2468	-0.7236	44.6164	-67.482	13	31	22	Silt Loam	13	3	8	1635	0.8068	0.5517
Rothrock State Forest	RSF	18	0.888	6	1	-0.9642	-0.3622	40.7151	-77.8934	519	23	25	Rocky	15	5	10	1059	0.8777	0.6789
Sproul State Forest 1	SPRSF1	13	0.931	5	2	0.5303	0.3116	41.3059	-77.7584	576	20	16	Silt Loam	14	3	9	1005	0.8873	0.6704
Sproul State Forest 2	SPRSF2	20	0.906	7	3	0.632	0.422	41.1734	-77.8802	683	27	25	Sandy Loam	14	2	8	1055	0.8746	0.6678
Savage River State Park	SRISP	14	0.967	4	4	0.4141	0.5592	39.6057	-79.1843	774	17	15	Rocky	14	4	9	1082	0.8718	0.6899
Stokes State Forest	STKSF	20	0.725	11	0	-1.0461	-0.5149	41.1855	-74.7971	262	44	54	Sandy Loam	16	5	10	1088	0.89	0.6392
Weiser State Forest 1	WEISF1	13	0.889	7	2	-0.0216	-0.392	40.5727	-76.6359	246	30	20	Loam	17	6	11	1147	0.8664	0.6534
Weiser State Forest 2	WEISF2	13	0.9	4	0	0.1181	0.2626	40.7868	-76.6656	271	16	19	Rocky	16	4	10	1037	0.8613	0.6792
Winterville Forest State Park	WFSP	7	0.9	4	0	0.2456	0.5802	46.9648	-68.6586	186	14	13	Rocky	12	1	6	1155	0.8485	0.6001
Wharton State Forest	WHASF	18	0.971	4	5	-0.0645	-0.4242	39.6436	-74.6443	6	21	19	Sand	19	8	13	1121	0.8186	0.5759
Willowdale State Forest	WILSF	17	0.911	5	1	0.2937	-1.1737	42.6646	-70.9429	23	20	22	Loamy Sand	16	5	11	1411	0.8181	0.5273
White Mountains National Forest Site 1	WMNF1	13	0.906	7	3	0.2943	-0.8857	43.8526	-71.4493	311	29	18	Sandy Loam	13	1	7	1396	0.8941	0.8145
White Mountains National Forest Site 2	WMNF2	10	0.888	6	1	1.347	0.4291	44.3611	-71.4298	450	24	17	Sandy Loam	12	1	6	1242	0.9061	0.7121
White Mountains National Forest Site 3	WMNF3	23	0.911	8	5	0.1494	-1.1794	44.3985	-70.8826	221	32	28	Loamy Sand	13	2	7	1370	0.8215	0.5773
Wompatuck State Forest	WOMSP	13	0.889	7	2	1.1554	-0.0732	42.1944	-70.8346	41	26	20	Sandy Loam	16	6	11	1417	0.881	0.6319
Whitney State Forest	WSF	12	0.925	6	3	-0.4153	0.8809	38.6721	-77.8097	165	18	16	Silt Loam	19	7	13	851	0.7049	0.5419
Hidden Valley Recreation Area George Washington National Forest	WSRD	17	0.889	7	2	-0.3661	0.4852	38.0972	-79.8167	580	27	24	Silt Loam	17	4	11	849	0.8956	0.6925
