# Supplementary material for: Diversity of Eastern North American Ant Communities along Environmental Gradients
Source: PLoS One. 2013 Jul 12;8(7):e67973. doi: 10.1371/journal.pone.0067973 (PMC3709931; doi:10.1371/journal.pone.0067973)
Supplement: File S1 — Datasets and Analysis Code. (ZIP) [file pone.0067973.s001.zip › S1 Datasets and Analysis Code/site_summary_metadata.csv]

Column Name	Definition	Data Source/Analysis Software
Site_Name	Self Appointed
SiteID	Abbreviation of Site_Name
Species_Observed	Number of species detected
Coverage	Calculated based on Chao and Jost 2012
Singletons	Number of species only collected once
Doubletons	Number of species collected two times
Veg_PCoA1	First Axis of Principal Coordinates Analysis
Veg_PCoA2	Second Axis of Principal Coordinates Analysis
Latitude	Degrees laitude in Decimal Degrees WGS 1984	Collected in field
Longitude	Degrees longitude in Decimal Degrees WGS 1984	Collected in field
Elevation	Elevation in meters	Collected in field
ICE_Spp_Predicted	Number of species predicted by ICE richness estimator	EstimateS
Chao2_Spp_Predicted	Number of species predicted by Chao2 richness estimator	EstimateS
Soil Type	Primary soil type at center of transect	USGS Web Soil Survey
Temperature_Max	Maximum temperature of warmest month	Worldclim.org
Temperature_Min	Minimum temperature of coldest month	Worldclim.org
Temperature_Average	Mean annual temperature	Worldclim.org
Annual_Precipitation	Total annual precipitation	Worldclim.org
NDVI	Normalized Difference Vegetation Index	MODIS
EVI	Enhanced Vegitation Index	MODIS
Barren	proportion of barren land in surrounding 1 sq-km	National Landcover Dataset
Developed	proportion of developed land in surrounding 1 sq-km	National Landcover Dataset
Forest	proportion of forested land in surrounding 1 sq-km	National Landcover Dataset
Scrub	proportion of scrub land in surrounding 1 sq-km	National Landcover Dataset
Agriculture	proportion of agriculture land in surrounding 1 sq-km	National Landcover Dataset
Wetland	proportion of wetland in surrounding 1 sq-km	National Landcover Dataset
